# Supplementary material for: Secondary Succession Altered the Diversity and Co-Occurrence Networks of the Soil Bacterial Communities in Tropical Lowland Rainforests
Source: Plants (Basel). 2022 May 19;11(10):1344. doi: 10.3390/plants11101344 (PMC9148129; doi:10.3390/plants11101344)
Supplement: Supplementary file 1 [file plants-11-01344-s001.zip]

Archive with 1 entries (1 files):
- plants-1651094-supplementary.pdf
